# Supplementary material for: Impact of nitrogen application and crop stage on epiphytic microbial communities on silage maize leaf surfaces
Source: PeerJ. 2023 Nov 15;11:e16386. doi: 10.7717/peerj.16386 (PMC10656910; doi:10.7717/peerj.16386)
Supplement: Supplemental Information 5 [file peerj-11-16386-s005.zip]

Archive with 4 entries (3 files):
- N240/N13.799F_1193R.fastq.gz
- N240/N14.799F_1193R.fastq.gz
- N240/N15.799F_1193R.fastq.gz
- N240/
