# Supplementary material for: Impact of nitrogen application and crop stage on epiphytic microbial communities on silage maize leaf surfaces
Source: PeerJ. 2023 Nov 15;11:e16386. doi: 10.7717/peerj.16386 (PMC10656910; doi:10.7717/peerj.16386)
Supplement: Supplemental Information 6 [file peerj-11-16386-s006.zip]

Archive with 7 entries (6 files):
- N320/N16.799F_1193R.R1.raw.fastq.gz
- N320/N16.799F_1193R.R2.raw.fastq.gz
- N320/N17.799F_1193R.R1.raw.fastq.gz
- N320/N17.799F_1193R.R2.raw.fastq.gz
- N320/N18.799F_1193R.R1.raw.fastq.gz
- N320/N18.799F_1193R.R2.raw.fastq.gz
- N320/
