# Supplementary material for: Impact of nitrogen application and crop stage on epiphytic microbial communities on silage maize leaf surfaces
Source: PeerJ. 2023 Nov 15;11:e16386. doi: 10.7717/peerj.16386 (PMC10656910; doi:10.7717/peerj.16386)
Supplement: Supplemental Information 8 [file peerj-11-16386-s008.zip]

Archive with 8 entries (7 files):
- Data/PCoA╜ß╣√▒φ.csv
- Data/RDA CCA╜ß╣√▒φ.csv
- Data/Venn╩2╛▌▒φ.csv
- Data/heatmap.taxa.relative.xls
- Data/pcoa_sites.xls
- Data/taxa.percents.table.xls
- Data/╧α╣╪╨╘╛╪╒≤.csv
- Data/
