# Supplementary material for: Impact of nitrogen application and crop stage on epiphytic microbial communities on silage maize leaf surfaces
Source: PeerJ. 2023 Nov 15;11:e16386. doi: 10.7717/peerj.16386 (PMC10656910; doi:10.7717/peerj.16386)
Supplement: Supplemental Information 8 [file peerj-11-16386-s008.zip › Data/PCoA╜ß╣√▒φ.csv]

	Proportion of Variance
PC1	0.9124
PC2	0.0606
PC3	0.0136
PC4	0.0089
PC5	0.0003
PC6	0.0001
PC7	0
PC8	0
PC9	0.004
