# Supplementary material for: Impact of nitrogen application and crop stage on epiphytic microbial communities on silage maize leaf surfaces
Source: PeerJ. 2023 Nov 15;11:e16386. doi: 10.7717/peerj.16386 (PMC10656910; doi:10.7717/peerj.16386)
Supplement: Supplemental Information 8 [file peerj-11-16386-s008.zip › Data/RDA CCA╜ß╣√▒φ.csv]

	Proportion of Variance
RDA1	0.9845
RDA2	0.0108
RDA3	0.0034
RDA4	0.001
RDA5	0.0001
RDA6	0.0001
RDA7	0
RDA8	0
