# Supplementary material for: Impact of nitrogen application and crop stage on epiphytic microbial communities on silage maize leaf surfaces
Source: PeerJ. 2023 Nov 15;11:e16386. doi: 10.7717/peerj.16386 (PMC10656910; doi:10.7717/peerj.16386)
Supplement: Supplemental Information 8 [file peerj-11-16386-s008.zip › Data/Venn╩2╛▌▒φ.csv]

Group_lable	Species_num
N160 & N240 & N320	63
N160 & N240	24
N160 & N320	8
N240 & N320	12
N160 only	19
N240 only	36
N320 only	10
