# Supplementary material for: Impact of nitrogen application and crop stage on epiphytic microbial communities on silage maize leaf surfaces
Source: PeerJ. 2023 Nov 15;11:e16386. doi: 10.7717/peerj.16386 (PMC10656910; doi:10.7717/peerj.16386)
Supplement: Supplemental Information 8 [file peerj-11-16386-s008.zip › Data/heatmap.taxa.relative.xls]

	N320	N320	N320	N240	N240	N240	N160	N160	N160
OTU ID	N18	N17	N16	N15	N14	N13	N12	N11	N10
g__Bordetella	0.859807265	0.876581444	0.882346811	0.882342657	0.499552962	0.575529622	0.358659434	0.87955977	0.804335293
g__Pantoea	0.000681987	9.88E-05	0.000138947	0.004195804	0.334478377	0.22644655	0.572065091	0.008063958	0.069180214
g__Pseudomonas	0.09636768	0.082004481	0.084792275	0.072622378	0.040045174	0.08494287	0.024137931	0.076521077	0.055690073
g__Lactobacillus	2.97E-05	3.29E-05	0.000173683	0.000314685	0.000470566	4.07E-05	3.87E-05	0.000103828	0.000461201
g__Rosenbergiella	2.43E-06	2.43E-06	2.43E-06	2.43E-06	0.000564679	0.002195747	0.000697404	2.43E-06	0.001921673
g__Delftia	0.015952557	0.014200053	0.014485202	0.014685315	0.007199661	0.008457691	0.004029446	0.014259016	0.010453899
g__unclassified_c__Gammaproteobacteria	0.000830245	0.000724829	0.000590524	0.002132867	0.030163286	0.021347538	0.030879504	0.003045615	0.01937046
g__Achromobacter	0.006315789	0.006523458	0.005662081	0.005944056	0.001270528	0.001992437	0.000929872	0.005572091	0.004688881
g__Rhodococcus	0.004358784	0.010608856	0.002709462	0.002587413	0.001176415	0.000853902	0.000697404	0.001765072	0.001883239
g__Sphingomonas	0.00260934	0.000263574	3.47E-05	0.000524476	0.057926686	0.011019396	0.000426191	0.001488198	0.001153004
g__unclassified_p__Proteobacteria	0.002965159	0.003426463	0.002813672	0.002692308	0.002823397	0.002317733	0.001123596	0.001211324	0.003574311
g__Chryseobacterium	5.93E-05	2.43E-06	2.43E-06	0.000384615	0.007387888	0.028463384	0.000774893	0.00044992	3.84E-05
g__Erwinia	2.97E-05	2.43E-06	2.43E-06	2.43E-06	2.43E-06	4.07E-05	3.87E-05	3.46E-05	0.014796879
g__unclassified_f__Alcaligenaceae	0.000504077	0.000527148	0.001076838	0.001853147	0.00263517	0.000487944	0.000154979	0.000588357	0.00211384
g__Ochrobactrum	0.002105263	0.001548498	0.001875782	0.001853147	0.000988189	0.000894563	0.000619915	0.001107496	0.00111457
g__Nitrosomonas	2.97E-05	0.000197681	0.00031263	0.000839161	0.002164604	2.43E-06	2.43E-06	6.92E-05	0.001076137
g__Microbacterium	0.001423277	3.29E-05	3.47E-05	0.000104895	0.001882264	0.003130972	0.000348702	0.000380702	0.003535878
g__unclassified_f__Oxalobacteraceae	0.000593032	6.59E-05	0.000138947	0.000909091	0.000423509	0.007563128	0.000116234	0.000311483	0.000153734
g__Serratia	2.43E-06	2.43E-06	2.43E-06	2.43E-06	2.43E-06	0.000243972	0.000309957	2.43E-06	7.69E-05
g__Frigoribacterium	0.001541883	3.29E-05	2.43E-06	0.00020979	0.002164604	0.001992437	3.87E-05	0.000173046	0.00122987
g__norank_f__Mitochondria	0.000533729	0.000428308	0.000555787	0.00048951	0.000235283	0.000365958	0.000348702	0.000519139	0.000345901
g__unclassified_f__Rhodanobacteraceae	2.43E-06	6.59E-05	6.95E-05	0.00027972	0.000988189	2.43E-06	2.43E-06	6.92E-05	0.000307468
g__Acidovorax	2.43E-06	6.59E-05	3.47E-05	3.50E-05	0.00028234	0.004188184	2.43E-06	0.000138437	3.84E-05
g__Stenotrophomonas	8.90E-05	0.000131787	2.43E-06	0.000104895	2.43E-06	8.13E-05	0.000774893	0.000380702	7.69E-05
g__Massilia	0.000504077	2.43E-06	2.43E-06	0.000944056	0.000470566	0.002277071	0.000116234	0.000103828	3.84E-05
g__Duganella	2.43E-06	2.43E-06	2.43E-06	2.43E-06	2.43E-06	0.007359818	2.43E-06	2.43E-06	2.43E-06
g__Ralstonia	8.90E-05	0.000263574	0.000451577	0.00041958	0.000188226	4.07E-05	0.000309957	0.000346093	0.000153734
g__Allorhizobium-Neorhizobium-Pararhizobium-Rhizobium	2.43E-06	3.29E-05	2.43E-06	3.50E-05	0.000329396	0.001707803	0.000154979	0.000311483	7.69E-05
g__unclassified_f__Comamonadaceae	2.97E-05	0.000131787	6.95E-05	0.000244755	4.71E-05	0.000691254	0.000154979	0.000173046	0.000153734
g__unclassified_o__Burkholderiales	8.90E-05	0.000230627	0.000243157	0.000104895	0.000188226	0.000325296	7.75E-05	0.000207656	0.000269034
g__Vagococcus	0.000118606	2.43E-06	3.47E-05	0.000174825	0.00028234	2.43E-06	0.000116234	0.000103828	3.84E-05
g__unclassified_o__Lactobacillales	2.43E-06	2.43E-06	2.43E-06	2.43E-06	2.43E-06	2.43E-06	2.43E-06	2.43E-06	2.43E-06
g__Escherichia-Shigella	2.43E-06	2.43E-06	2.43E-06	2.43E-06	0.000941132	8.13E-05	0.000154979	0.000311483	0.000192167
g__Leucobacter	8.90E-05	3.29E-05	2.43E-06	0.000104895	0.00014117	0.00081324	0.001007361	3.46E-05	3.84E-05
g__Paenibacillus	0.000652335	2.43E-06	2.43E-06	0.000559441	0.000188226	0.000243972	7.75E-05	3.46E-05	2.43E-06
g__Curtobacterium	2.43E-06	2.43E-06	2.43E-06	2.43E-06	2.43E-06	8.13E-05	2.43E-06	2.43E-06	2.43E-06
g__Kocuria	8.90E-05	2.43E-06	2.43E-06	2.43E-06	2.43E-06	2.43E-06	2.43E-06	2.43E-06	3.84E-05
g__Brevundimonas	8.90E-05	9.88E-05	2.43E-06	2.43E-06	9.41E-05	0.000121986	2.43E-06	0.000207656	2.43E-06
g__Burkholderia-Caballeronia-Paraburkholderia	0.00017791	0.000131787	0.00020842	3.50E-05	0.00014117	4.07E-05	2.43E-06	0.000103828	0.000153734
g__Pseudoclavibacter	2.43E-06	2.43E-06	2.43E-06	2.43E-06	2.43E-06	0.000162648	2.43E-06	0.000138437	3.84E-05
g__norank_f__PHOS-HE36	2.43E-06	2.43E-06	0.000173683	6.99E-05	4.71E-05	2.43E-06	2.43E-06	2.43E-06	7.69E-05
g__Limnobacter	2.43E-06	2.43E-06	2.43E-06	0.000104895	0.00014117	2.43E-06	2.43E-06	3.46E-05	3.84E-05
g__Gordonia	5.93E-05	6.59E-05	0.00010421	0.000104895	2.43E-06	2.43E-06	2.43E-06	3.46E-05	2.43E-06
g__Quadrisphaera	5.93E-05	3.29E-05	2.43E-06	0.00013986	4.71E-05	0.000243972	2.43E-06	0.000103828	2.43E-06
g__unclassified_f__Xanthobacteraceae	2.43E-06	2.43E-06	2.43E-06	3.50E-05	0.00014117	2.43E-06	2.43E-06	3.46E-05	0.000153734
g__unclassified_f__Acetobacteraceae	0.00017791	0.000461255	2.43E-06	3.50E-05	4.71E-05	0.000365958	2.43E-06	2.43E-06	2.43E-06
g__Lactococcus	2.43E-06	2.43E-06	3.47E-05	2.43E-06	0.00014117	0.00060993	2.43E-06	3.46E-05	7.69E-05
g__Aquabacterium	0.000148258	0.000131787	0.00010421	0.00020979	2.43E-06	4.07E-05	3.87E-05	6.92E-05	3.84E-05
g__Variovorax	2.43E-06	2.43E-06	2.43E-06	0.000104895	2.43E-06	0.000162648	2.43E-06	0.000242265	3.84E-05
g__unclassified_f__Xanthomonadaceae	2.43E-06	3.29E-05	2.43E-06	6.99E-05	2.43E-06	2.43E-06	2.43E-06	0.000276874	2.43E-06
