# Supplementary material for: Impact of nitrogen application and crop stage on epiphytic microbial communities on silage maize leaf surfaces
Source: PeerJ. 2023 Nov 15;11:e16386. doi: 10.7717/peerj.16386 (PMC10656910; doi:10.7717/peerj.16386)
Supplement: Supplemental Information 8 [file peerj-11-16386-s008.zip › Data/pcoa_sites.xls]

		PC1	PC2	PC3	PC4	PC5	PC6	PC7	PC8	PC9	PC10	PC11	PC12	PC13	PC14	PC15	PC16	PC17	PC18
N320	N10	-0.116322049	-0.060442415	-0.010024388	-0.06814091	0.051343151	0.028786171	0.033191252	-0.013861468	0.006157379	-0.032936155	0.000578556	-0.003534756	-0.003101194	-0.00065559	0.000374647	-0.001252632	-0.000127354	-0.000149568
N320	N11	-0.216253521	-0.011964563	-0.008194883	0.003168529	0.00869182	-0.00484846	-0.004808073	0.002231962	-0.006759751	-0.008778609	0.006386867	0.009898813	0.010062647	8.40204E-05	0.006145112	0.004558278	0.001232182	0.000825206
N320	N12	0.388534041	-0.134888893	0.012798143	-0.030174158	-0.017235097	-0.051135496	0.0349352	0.00814421	-0.0078363	0.007964175	0.005655671	0.010102687	0.000411167	-0.002790309	-0.000241248	-0.000675887	0.000404119	-8.75204E-05
N240	N13	0.081494311	-0.117687235	-0.00299351	-0.14778942	-0.0424523	0.013257034	-0.083673466	0.011784639	0.004663577	-0.008199397	0.003934844	0.000150722	-0.000384621	-0.000105179	-0.000313895	1.02385E-05	0.000183312	7.8091E-05
N240	N14	0.227888957	-0.118577046	-0.00012865	-0.208293288	-0.055288857	0.063595324	0.038900279	0.027133954	-0.00543394	0.01098777	-0.00251768	0.000453293	0.000456666	-6.38027E-05	-0.000606528	0.000362259	-2.45388E-05	2.09073E-05
N240	N15	-0.220663045	-0.012373413	-0.002430494	-0.004091995	0.015390847	-0.001167741	-0.001154633	0.010705959	-0.00059731	-0.002410741	-0.014104792	-1.60062E-05	0.006844939	0.003026617	0.006215287	-0.003499369	-0.001636344	-0.000899951
N160	N16	-0.229850027	-0.011460517	0.002827572	0.003924675	0.015818119	-0.005551258	-0.000901617	8.83356E-05	-0.004149129	0.001288615	-0.010144431	-0.002336034	-0.002239421	-0.007162269	0.006393152	0.005145394	0.002217523	-0.000384856
N160	N17	-0.235652554	-0.006840374	0.002517222	0.030317488	0.003399284	-0.006703297	-0.00108185	-0.000122349	0.001705204	0.002967664	-0.010309377	0.002533292	0.004492165	-0.002567933	-0.012014085	0.005385019	0.000771603	-0.000451221
N160	N18	-0.241447062	0.002704888	0.001553899	0.077464942	-0.034245996	0.02095217	-0.007403329	-0.019188356	0.004778032	0.018216086	0.001689021	0.003960359	0.001229213	0.001505735	0.003439403	-0.003415402	0.00158485	-0.000314409
