# Supplementary material for: Impact of nitrogen application and crop stage on epiphytic microbial communities on silage maize leaf surfaces
Source: PeerJ. 2023 Nov 15;11:e16386. doi: 10.7717/peerj.16386 (PMC10656910; doi:10.7717/peerj.16386)
Supplement: Supplemental Information 8 [file peerj-11-16386-s008.zip › Data/taxa.percents.table.xls]

	N320	N320	N320	N240	N240	N240	N160	N160	N160
#OTU ID	N18	N17	N16	N15	N14	N13	N12	N11	N10
d__Bacteria;k__norank_d__Bacteria;p__Proteobacteria;c__Gammaproteobacteria;o__Burkholderiales;f__Alcaligenaceae;g__Bordetella	0.859807265	0.876581444	0.882346811	0.882342657	0.499552962	0.575529622	0.358659434	0.87955977	0.804335293
d__Bacteria;k__norank_d__Bacteria;p__Proteobacteria;c__Gammaproteobacteria;o__Enterobacterales;f__Erwiniaceae;g__Pantoea	0.000681987	9.88E-05	0.000138947	0.004195804	0.334478377	0.22644655	0.572065091	0.008063958	0.069180214
d__Bacteria;k__norank_d__Bacteria;p__Proteobacteria;c__Gammaproteobacteria;o__Pseudomonadales;f__Pseudomonadaceae;g__Pseudomonas	0.09636768	0.082004481	0.084792275	0.072622378	0.040045174	0.08494287	0.024137931	0.076521077	0.055690073
d__Bacteria;k__norank_d__Bacteria;p__Firmicutes;c__Bacilli;o__Lactobacillales;f__Lactobacillaceae;g__Lactobacillus	2.97E-05	3.29E-05	0.000173683	0.000314685	0.000470566	4.07E-05	3.87E-05	0.000103828	0.000461201
d__Bacteria;k__norank_d__Bacteria;p__Proteobacteria;c__Gammaproteobacteria;o__Enterobacterales;f__Erwiniaceae;g__Rosenbergiella	0	0	0	0	0.000564679	0.002195747	0.000697404	0	0.001921673
d__Bacteria;k__norank_d__Bacteria;p__Proteobacteria;c__Gammaproteobacteria;o__Burkholderiales;f__Comamonadaceae;g__Delftia	0.015952557	0.014200053	0.014485202	0.014685315	0.007199661	0.008457691	0.004029446	0.014259016	0.010453899
d__Bacteria;k__norank_d__Bacteria;p__Proteobacteria;c__Gammaproteobacteria;o__unclassified_c__Gammaproteobacteria;f__unclassified_c__Gammaproteobacteria;g__unclassified_c__Gammaproteobacteria	0.000830245	0.000724829	0.000590524	0.002132867	0.030163286	0.021347538	0.030879504	0.003045615	0.01937046
d__Bacteria;k__norank_d__Bacteria;p__Actinobacteriota;c__Actinobacteria;o__Corynebacteriales;f__Nocardiaceae;g__Rhodococcus	0.004358784	0.010608856	0.002709462	0.002587413	0.001176415	0.000853902	0.000697404	0.001765072	0.001883239
d__Bacteria;k__norank_d__Bacteria;p__Proteobacteria;c__Alphaproteobacteria;o__Sphingomonadales;f__Sphingomonadaceae;g__Sphingomonas	0.00260934	0.000263574	3.47E-05	0.000524476	0.057926686	0.011019396	0.000426191	0.001488198	0.001153004
d__Bacteria;k__norank_d__Bacteria;p__Bacteroidota;c__Bacteroidia;o__Flavobacteriales;f__Weeksellaceae;g__Chryseobacterium	5.93E-05	0	0	0.000384615	0.007387888	0.028463384	0.000774893	0.00044992	3.84E-05
d__Bacteria;k__norank_d__Bacteria;p__Proteobacteria;c__Gammaproteobacteria;o__Enterobacterales;f__Erwiniaceae;g__Erwinia	2.97E-05	0	0	0	0	4.07E-05	3.87E-05	3.46E-05	0.014796879
d__Bacteria;k__norank_d__Bacteria;p__Proteobacteria;c__Gammaproteobacteria;o__Burkholderiales;f__Alcaligenaceae;g__unclassified_f__Alcaligenaceae	0.000504077	0.000527148	0.001076838	0.001853147	0.00263517	0.000487944	0.000154979	0.000588357	0.00211384
d__Bacteria;k__norank_d__Bacteria;p__Proteobacteria;c__Gammaproteobacteria;o__Burkholderiales;f__Nitrosomonadaceae;g__Nitrosomonas	2.97E-05	0.000197681	0.00031263	0.000839161	0.002164604	0	0	6.92E-05	0.001076137
d__Bacteria;k__norank_d__Bacteria;p__Proteobacteria;c__Gammaproteobacteria;o__Enterobacterales;f__Yersiniaceae;g__Serratia	0	0	0	0	0	0.000243972	0.000309957	0	7.69E-05
others	0.018739807	0.014760148	0.013338891	0.017517483	0.01623453	0.039930061	0.007090275	0.01405136	0.017448787
