# Supplementary material for: Impact of nitrogen application and crop stage on epiphytic microbial communities on silage maize leaf surfaces
Source: PeerJ. 2023 Nov 15;11:e16386. doi: 10.7717/peerj.16386 (PMC10656910; doi:10.7717/peerj.16386)
Supplement: Supplemental Information 8 [file peerj-11-16386-s008.zip › Data/╧α╣╪╨╘╛╪╒≤.csv]

	WI	Mrc	Sd	Tr	NPP	ICDC	ICDPP	PCWV
g__Bordetella	0.33057	0.3104	-0.29994	0.61179	0.20362	0.40596	0.43624	0.42659
g__Pantoea	-0.31226	-0.25716	0.25227	-0.62068	-0.25601	-0.42397	-0.40976	-0.45523
g__Pseudomonas	0.27653	-0.03285	0.02227	0.72282	0.58493	0.38597	0.32419	0.60286
g__unclassified_c__Gammaproteobacteria	-0.28335	-0.2958	0.11923	-0.75725	-0.35103	-0.46932	-0.54733	-0.53801
g__Delftia	0.39374	0.21706	-0.21947	0.79075	0.42721	0.51451	0.54028	0.57961
g__Sphingomonas	-0.15807	-0.09659	0.14156	-0.14314	-0.02631	0.05939	-0.05881	-0.06435
g__Achromobacter	0.34673	0.37685	-0.36844	0.67491	0.26075	0.53213	0.56571	0.50305
g__Chryseobacterium	-0.35003	-0.41481	0.59826	-0.30637	0.07427	-0.27308	-0.4318	-0.17626
g__Rhodococcus	-0.09385	0.69227	-0.2976	0.59208	0.13779	0.86573	0.84812	0.63244
g__unclassified_p__Proteobacteria	-0.0714	0.49501	-0.45123	0.32913	0.13856	0.70874	0.43197	0.52008
g__Erwinia	0.1648	0.00917	-0.62386	-0.43608	-0.34487	-0.231	-0.36756	-0.26865
g__Ochrobactrum	0.11762	0.39207	-0.08135	0.71262	0.3946	0.53173	0.45975	0.58498
g__Microbacterium	0.12602	-0.45821	-0.22368	-0.42546	-0.00245	-0.29316	-0.53434	-0.21771
g__unclassified_f__Oxalobacteraceae	-0.3048	-0.41191	0.60574	-0.2435	0.12052	-0.25882	-0.40266	-0.14851
g__unclassified_f__Alcaligenaceae	-0.11716	0.18624	-0.06032	-0.26893	-0.34654	0.03678	-0.07726	-0.27853
g__Duganella	-0.31506	-0.40559	0.57254	-0.26259	0.1027	-0.28279	-0.42775	-0.14297
g__Frigoribacterium	0.21219	-0.53511	-0.03882	-0.01249	0.40806	0.02401	-0.2182	0.11084
g__Rosenbergiella	-0.2259	-0.36797	0.06649	-0.70263	-0.25262	-0.49786	-0.69547	-0.44103
g__Nitrosomonas	-0.18771	0.23578	-0.10187	-0.28437	-0.34169	0.09522	-0.04533	-0.22257
g__Acidovorax	-0.31922	-0.40518	0.58036	-0.2688	0.08613	-0.28254	-0.42349	-0.15411
